# Supplementary material for: Macaw Palm Propagation Strategies: Advances, Gaps, and Future Directions for a Promising Oleaginous Crop—A Review
Source: Plants (Basel). 2026 Feb 5;15(3):488. doi: 10.3390/plants15030488 (PMC12899517; doi:10.3390/plants15030488)
Supplement: Supplementary file 1 [file plants-15-00488-s001.zip]

Archive with 1 entries (1 files):
- plants-4100689-supplementary.pdf
